# Supplementary material for: Marker Density and Models to Improve the Accuracy of Genomic Selection for Growth and Slaughter Traits in Meat Rabbits
Source: Genes (Basel). 2024 Apr 3;15(4):454. doi: 10.3390/genes15040454 (PMC11050255; doi:10.3390/genes15040454)
Supplement: Supplementary file 1 [file genes-15-00454-s001.zip]

Archive with 1 entries (1 files):
- genes-2934671-supplementary.xlsx
