# Supplementary material for: Marker Density and Models to Improve the Accuracy of Genomic Selection for Growth and Slaughter Traits in Meat Rabbits
Source: Genes (Basel). 2024 Apr 3;15(4):454. doi: 10.3390/genes15040454 (PMC11050255; doi:10.3390/genes15040454)
Supplement: Supplementary file 1 [file genes-15-00454-s001.zip › genes-2934671-supplementary.xlsx]

## Sheet: Table S1
Table S1. Sequencing quality statistics.
	Error rate	Coverage depth
Max	0.007	0.8
Min	0.017	16.41
Mean	0.009	1.74

## Sheet: Table S2
Table S2. The p-values of significance tests for the differences between the prediction accuracies under different marker densities
	0.5K vs 1K	1K vs 3K	3K vs 5K	5K vs 10K	10K vs 50K	50K vs 100K	100K vs 500K	500K vs 1M	1M vs 2M
W35	0.016	0.001	0.008	0.166	0.124	0.162	0.482	0.186	0.602
W49	0.009	0.025	0.117	0.249	0.019	0.452	0.418	0.614	0.491
W70	0.065	0.168	0.065	0.461	0.049	0.074	0.878	0.152	0.902
FCR	0.088	0.266	0.038	0.057	0.969	0.597	0.26	0.558	0.465
EW	0.202	0.047	0.062	0.047	0.324	0.353	0.294	0.762	0.084
HEW	0.294	0.734	0.115	0.158	0.464	0.373	0.21	0.534	0.279
HLW	0.326	0.244	0.138	0.482	0.47	0.237	0.618	0.086	0.509
KW	0.66	0.351	0.121	0.261	0.406	0.107	0.083	0.239	0.561
FLW	0.418	0.781	0.577	0.616	0.039	0.457	0.312	0.077	0.131

## Sheet: Table S3
Table S3. The p-values of significance tests for the differences between the prediction accuracies by the statistical models
	uvlmm vs mvlmm（W35）	uvlmm vs mvlmm（W49）	uvlmm vs mvlmm（W70）
W35
W49	0
W70	0	0
FCR	0.001	0	0.001
EW	0	0	0
HEW	0	0	0
HLW	0.005	0	0
KW	0	0	0
FLW	0	0	0
